# Supplementary material for: A Structure Based Study of Selective Inhibition of Factor IXa over Factor Xa
Source: Molecules. 2021 Sep 3;26(17):5372. doi: 10.3390/molecules26175372 (PMC8434132; doi:10.3390/molecules26175372)
Supplement: Supplementary file 1 [file molecules-26-05372-s001.zip]

Archive with 1 entries (1 files):
- molecules-1287531-supplementary (1).pdf
